# Supplementary material for: Kaempferol inhibits oxidative stress and reduces macrophage pyroptosis by activating the NRF2 signaling pathway
Source: PLoS One. 2025 Jun 6;20(6):e0325189. doi: 10.1371/journal.pone.0325189 (PMC12143550; doi:10.1371/journal.pone.0325189)
Supplement: S1 Data — (XLSX) [file pone.0325189.s001.xlsx]

## Sheet: Sheet1
Figure1	A	Cell Viability,%							B	Cell Viability,%					C	LDH content,U/I								E	PI positive cell/Hoechst(%)
	DMSO				200μM			Control											Control								Control
120.852	124.413	130.228		71.336	79.176	75.088		103.175	98.336	99.154	103.175	93.15	96.04		1026	1088	1067	990	1100	900	950	1000		1.092	1.832	1.998	1.122	2.001	0.883	1.532	1.324
	10μM				300μM			LPS											LPS								LPS
119.376	125.741	104.769		71.376	65.142	59.541		63.15	69.772	64.153	70.336	67.772	74.32		1999	2100	2000	2000	3000	2100	2060	1930		58.712	60.113	59.084	57.094	60.931	59.082	58.931	59.015
	20μM				250μM			Kae+LPS											Kae+LPS								Kae+LPS
131.861	126.802	116.772		45.379	51.357	48.964		90.04	97.32	89.654	90.154	89.153	89.654		1100	1000	1200	890	900	1300	1400	1500		9.891	11.093	9.817	10.003	9.887	11.091	12.712	10.98
	50μM
110.941	114.79	106.371
	100μM
92.514	105.712	103.612
Figure2	A	1L-1β (pg/ml)							B	1L-18(pg/ml)								C	TNF-α（pg/ml)								E	Relative fold of protein
Control									Control									Control											Control				LPS				Kae+LPS
15.376	20.054	19.226	20.173	22.127	19.769	23.772	24.117		35.011	40.713	41.832	33.398	31.734	36.831	39.713	37.523		134.146	130.823	125.152	132.853	133.985	129.751	128.751	130.631		NLRP3	0.938725	1.09625	0.915254		2.42108	2.51754	2.30254		1.13588	1.29635	1.04735
LPS									LPS									LPS									GSDMD-N	0.957781	1.13594	1.11094		2.82678	2.93016	3.07616		1.25224	1.18123	1.28423
43.875	42.115	54.769	45.431	60.285	59.439	50.098	55.8		169.261	170.317	168.903	174.894	172.317	165.412	175.051	170.831		260.861	258.084	259.612	262.741	260.086	263.841	255.813	250.731		C-caspase-1	0.853159	0.901159	0.975159		2.29442	2.37425	2.20925		0.893129	0.910212	1.03421
Kae+LPS									Kae+LPS									Kae+LPS
33.641	40.415	45.658	33.275	30.176	23.955	26.713	38.563		60.49	63.871	57.315	59.178	62.741	61.835	58.9	62.78		162.341	157.953	160.95	160.862	159.074	159.003	159.862	161.7
Figure3	B							C	MDA(μmol/l)								D	GSH (μmol/g protrin)								E	SOD(μg/ml)
Control								Control									Control									Control
1.051	0.986	1.096	1.073	0.992	1.067	0.981	1.076	44.932	45.321	56.632	55.095	40.116	44.538	44.328	49.05		90.135	85.142	80.831	82.841	87.051	89.061	85.681	84.613		220.142	269.117	259.673	270.167	270.573	260.883	249.495	236.76
LPS								LPS									LPS									LPS
2.27	2.213	2.361	2.279	2.354	2.281	2.317	2.281	79.142	73.007	75.062	100.312	88.559	78.806	73.584	79.174		40.182	38.901	39.813	37.062	38.901	39.185	37.092	38.791		129.843	145.479	120.7	109.749	124.385	120.276	105.176	100.773
Kae+LPS								Kae+LPS									Kae+LPS									Kae+LPS
1.528	1.534	1.395	1.512	1.499	1.529	1.51	1.531	58.759	57.427	56.004	59.195	45.062	54.532	59.173	60.553		70.721	69.731	67.901	75.096	72.334	68.931	79.061	70.813		200.089	223.531	199.662	230.723	200.571	230.472	265.466	215.563
Figure4	B	Relative fold of change											D	Co-localization with DAPI (fold of change)								G	Relative fold of HO-1
	Control				LPS				Kae+LPS				Control									Control
Nucleus NRF2	0.992316	0.282604	0.684936		1.01948	0.321171	0.705604		0.988207	0.280106	0.598238		1.032	0.942	0.884	1.021	1.031	1.142	0.933	0.974		0.978	1.048	0.873
Cytoplasmic NRF2	0.995073	1.95183	1.2897		1.01309	2.10761	1.4246		0.981832	2.05676	1.35834		LPS									LPS
													0.3	0.2875	0.35	0.294	0.385	0.215	0.279	0.28		1.677	1.842	1.642
													Kae+LPS									Kae+LPS
													0.679	0.669	0.721	0.732	0.697	0.685	0.75	0.753		2.319	2.587	2.27
Figure5	B	MFI (fold-change)							C	MDA(μmol/l)								D	SOD(μg/ml)								E	GSH(H (μmol/g protrin)								G	Relative fold of HO-1
Control									Control									Control									Control									Control
1.017	1.031	0.876	0.914	0.981	1.032	1.084	0.951		45.852	40.176	49.842	48.632	50.092	51.117	49.874	48.483		250.176	260.336	230.9	220.116	270.548	210.417	250.639	240.713		80.84	82.142	81.731	80.095	80.711	82.128	80.215	87.941		0.927854	0.951208	0.976094
LPS									LPS									LPS									LPS									LPS
1.901	1.873	1.971	1.917	1.814	1.876	1.982	1.951		80.238	79.331	80.218	87.176	84.993	70.91	86.003	86.173		120.632	110.584	130.842	115.574	100.652	127.495	126.237	125.893		41.831	42.312	43.166	40.07	49.501	50.631	51.141	46.843		1.73506	1.75668	1.62168
Kae+LPS									Kae+LPS									Kae+LPS									Kae+LPS									Kae+LPS
1.401	1.318	1.332	1.391	1.361	1.378	1.406	1.417		37.164	38.133	39.002	40.384	41.214	47.083	49.026	47.218		230.247	220.173	210.651	217.894	225.777	230.517	217.613	209.613		72.713	73.912	74.06	71.451	78.712	76.195	75.337	71.185		2.23131	2.14767	2.09101
ML385+Kae+LPS									ML385+Kae+LPS									ML385+Kae+LPS									ML385+Kae+LPS									ML385+Kae+LPS
1.763	1.668	1.608	1.715	1.69	1.738	1.749	1.605		81.733	81.633	80.091	74.04	80.116	76.664	71.316	70.031		150.731	160.648	145.894	147.241	158.791	169.07	150.618	149.714		50.552	51.271	52.719	53.511	54.285	56.271	49.613	50.631		1.48979	1.44884	1.48558
ML385									ML385									ML385									ML385									ML385
1.275	1.356	1.221	1.214	1.287	1.299	1.245	1.327		50.425	49.339	45.9	50.613	39.527	40.057	41.572	41.63		240.863	230.231	219.541	260.776	231.513	232.751	235.583	236.584		79.561	78.832	77.116	77.739	73.537	79.501	80.184	81.052		0.99265	1.09059	1.1531
Figure6	B	PI positive cell/Hoechst(%)							C	Cell Viability,%							D	LDH content,U/I
Control									Control								Control
1.081	0.983	1.521	1.235	1.332	1.175	1.093	0.893		101.6	115.226	93.853	95.753	97.741	94.883			965.753	1037.98	990.759	1006.83	952.77	1010.39	978.684	1029.63
LPS									LPS								LPS
58.973	61.094	61.094	58.622	60.81	59.012	62.901	60.923		48.861	67.513	48.078	65.821	47.336	52.579			2413.76	2692.76	2475.37	2519.65	2488.07	2514.95	2306.09	2469.11
Kae+LPS									Kae+LPS								Kae+LPS
15.984	18.903	19.073	16.312	17.74	16.309	15.62	18.084		82.176	98.371	90.858	92.176	96.658	89.775			1212.77	1107.56	1161.74	1139.87	1185.43	1038.64	1174.87	1092
ML385+Kae+LPS									ML385+Kae+LPS								ML385+Kae+LPS
51.887	51.023	55.072	53.874	52.284	49.631	54.126	50.902		55.837	78.152	65.843	63.376	57.659	59.993			2118	2001.07	1892.51	1997.44	2005.44	2009.78	2073.91	2000.86
ML385									ML385								ML385
2.03	1.772	1.085	1.302	1.742	1.224	1.562	1.195		95.741	106.742	110.626	102.769	104.851	107.006			1203.77	1169.88	1191.98	1116.6	1167.45	1110.79	1152.88	1195.79
Figure7	B	Relative fold of protein																			C	1L-1β(pg/ml)								D	1L-18(pg/ml)								E	TNF-α （pg/ml)
	Control				LPS				Kae+LPS				ML385+Kae+LPS				ML385				CTRL									Control									CTRL
NLRP3	0.93836	0.906665	1.09497		2.05364	1.89686	2.12912		0.894161	0.791344	0.900463		1.73723	1.62348	1.82367		0.930307	0.757071	0.899368		20.167	20.573	17.16	19.835	17.936	22.173	21.834	19.81		33.412	29.183	31.846	28.833	32.981	27.831	33.891	27.892		23.083	20	18.903	21.841	22.982	19.341	21.71	20.641
GSDMD-N	0.975023	0.937933	1.06704		2.26106	2.10895	2.27236		0.795146	0.902757	0.904126		1.81291	1.9573	1.88102		0.901362	0.753624	0.86281		LPS									LPS									LPS
C-caspase-1	1.10403	0.924409	0.971557		1.9205	1.86031	2.06045		0.836727	0.816669	0.890857		1.69416	1.51454	1.65295		0.931949	0.91415	0.757698		82.876	80.763	78.176	82.371	79.003	81.883	77.941	76.013		167.419	158.921	169.851	156.901	164.714	159.071	165.931	168.941		63.813	58.951	59.632	60.851	62.851	61.811	60.862	58.09
																					Kae+LPS									Kae+LPS									Kae+LPS
																					38.031	40.814	36.713	41.71	37.841	36.142	39.054	40.711		67.532	72.891	70.142	72.673	70.315	68.513	75.931	67.913		32.782	30.998	30.8	28.164	27.908	29.984	30.855	32.851
																					ML385+Kae+LPS									ML385+Kae+LPS									ML385+Kae+LPS
																					60.87	56.005	58.451	62.175	59.86	60.115	58.72	59.371		125.9	123.814	120.881	118.54	120.762	119.755	124.891	117.33		54.314	51.842	54.51	56.82	53.147	54.715	52.64	52.42
																					ML385									ML385									ML385
																					19.634	18.711	21.739	20.772	22.001	19.77	17.749	20.81		35.817	33.812	32.673	35.651	33.813	37.813	31.877	30.05		17.415	19.06	18.525	19.006	16.906	17.653	20.132	18.753
